# Supplementary material for: Prospective Analysis of Squamous Cell Carcinoma Antigen-1 and -2 for Diagnosing Sinonasal Inverted Papilloma
Source: J Clin Med. 2024 May 6;13(9):2721. doi: 10.3390/jcm13092721 (PMC11084524; doi:10.3390/jcm13092721)
Supplement: Supplementary file 1 [file jcm-13-02721-s001.zip]

Archive with 1 entries (1 files):
- jcm-2962996-supplementary.pdf
